# Supplementary material for: Haplotype-Phased Chromosome-Level Genome Assembly of Floccularia luteovirens Provides Insights into Its Taxonomy, Adaptive Evolution, and Biosynthetic Potential
Source: J Fungi (Basel). 2025 Aug 25;11(9):621. doi: 10.3390/jof11090621 (PMC12470553; doi:10.3390/jof11090621)
Supplement: Supplementary file 1 [file jof-11-00621-s001.zip]

Archive with 1 entries (1 files):
- jof-3762210-supplementary.pdf
